# Supplementary material for: Screening for Atrial Fibrillation – A Cross-Sectional Survey of Healthcare Professionals in Primary Care
Source: PLoS One. 2016 Apr 1;11(4):e0152086. doi: 10.1371/journal.pone.0152086 (PMC4818037; doi:10.1371/journal.pone.0152086)
Supplement: S1 Data — (XLSX) [file pone.0152086.s001.xlsx]

## Sheet: response_data
part_id	practice_id	q1	q2	q3	q4	q5	q6	q7	q8r1	q8r2	q8r3	q8r4	q8r5	q9	q10	q12r1	q12r2	q12r3	q13r1	q13r2	q13r3	q13r4	q14r1	q14r2	q15r1	q15r2	q15r3	q16	q17	q18r1	q18r2	q18other	q19r1	q19r2	q20	q21	q22	q23a	q23b	q23c	q24a	q24b	q24c	q24d	q25a	q25b	q25c	q25d	q25e
18	3	gp	23	no	4	yes	always	yes	np	n	hca			yes	always				gp																	yes	between one and five years ago	somewhat	very	somewhat	excellent	fair	good	good	agree	strongly agree	agree	strongly agree	strongly agree
20	3	gp	17	no	4	yes	often	yes	n	hca				yes	always				gp																	yes	less than one year ago	very	very	very	excellent	good	good	good	disagree	not sure	disagree	disagree	agree
15	3	gp	28	no	3.5	yes	sometimes	yes	n	hca				yes	always				gp																	yes	between one and five years ago	very	very	somewhat	excellent	fair	good	fair	disagree	agree	agree	agree	agree
16	3	gp	27	no	2.5	yes	sometimes	yes	np	n	hca			yes	always				gp																	yes	more than five years ago	very	somewhat	very	excellent	good	excellent	good	disagree	agree	disagree	disagree	agree
19	3	gp	18	yes		yes	often	yes	hca					yes	always				gp																	no		very	very	somewhat	excellent	good	good	fair	disagree	agree	not sure	not sure	agree
10	2	gp	28	no	3	yes	sometimes	yes	n	hca				yes	always				gp	np	n															no		very	somewhat	somewhat	excellent	good	good	good	disagree	strongly agree	agree	strongly agree	strongly agree
9	2	gp	10	yes		yes	often	yes	n	hca				yes	always				gp																	yes	less than one year ago	very	very	very	good	good	good	good	disagree	agree	agree	not sure	agree
2	1	gp	15	no	2	yes	often	yes	np					yes	always				gp																	yes	less than one year ago	very	somewhat	somewhat	good	fair	good	good	disagree	strongly agree	agree	strongly agree	strongly agree
121	39	gp	18	no	4	yes	sometimes	no																	another nhs gp practice			yes	often	another nhs gp practice	other	sometimes I ask for advice and review of an ecg by a cardiologist or my husband (consultant physcian)		gp		yes	more than five years ago	very	somewhat	somewhat	excellent	good	good	good	disagree	strongly agree	agree	agree	agree
139	43	gp		no	4	yes	often	yes	hca					yes	always				gp																	yes	less than one year ago	very	not at all	very	good	good	good	good	disagree	agree	disagree	disagree	agree
111	38	gp	20	yes		yes	often	yes	hca					yes	always				gp	n																no		very	somewhat	somewhat	good	poor	fair	fair	strongly agree	strongly agree	strongly agree	strongly agree	strongly agree
526	33	hca	10	no	5	yes	often	no																	another nhs gp practice			yes	sometimes	nhs hospital			gp	np		no		not at all	somewhat	not at all	good	poor	poor	non-existent	strongly agree	strongly agree	strongly agree	disagree	strongly agree
80	26	gp	42	no	3	yes	sometimes	yes	hca					yes	often	nhs hospital			gp																	no		very	not at all	somewhat	good	fair	good	excellent	strongly disagree	not sure	disagree	disagree	disagree
149	44	gp	8	yes		no		yes	gp	n	hca			yes	always				gp																	no		very	very	very	excellent	good	excellent	excellent	strongly disagree	agree	disagree	strongly disagree	agree
73	25	gp	24	no	3	no		yes	n					yes	always				gp	np	n															yes	between one and five years ago	very	very	very	excellent	excellent	excellent	excellent	strongly disagree	strongly disagree	strongly disagree	strongly disagree	strongly disagree
145	43	gp	20	yes		yes	often	yes	n	hca				yes	often	nhs hospital			gp																	yes	more than five years ago	very	very	very	excellent	good	excellent	excellent	strongly disagree	agree	agree	agree	agree
519	52	hca	7	yes		yes	often	yes	n	hca				yes	always				gp																	no		very	very	somewhat	good	non-existent	non-existent	non-existent	agree	strongly agree	not sure	strongly disagree	not sure
44	9	gp	31	yes		yes	always	yes	np					yes	always				gp																	yes	between one and five years ago	very	very	very	excellent	good	excellent	good	disagree	agree	disagree	disagree	agree
27	4	gp	19	yes		yes	often	yes	np	n	hca			yes	always				gp																	yes	more than five years ago	very	very	somewhat	good	good	good	good	strongly disagree	agree	not sure	agree	not sure
33	5	gp	18	no	3	yes	always	yes	n	hca				yes	always				gp																	yes	more than five years ago	very	not at all	somewhat	good	good	good	good	agree	agree	agree	agree	agree
124	40	gp		yes		yes	always	yes	hca					yes	always				gp																	yes	more than five years ago	very	very	somewhat	excellent	fair	good	good	strongly disagree	agree	disagree	disagree	agree
123	40	gp	34	yes		yes	sometimes	yes	hca					yes	always				gp																	yes	more than five years ago	very	very	very	excellent	excellent	excellent	fair	disagree	agree	disagree	disagree	agree
138	43	gp	7	yes		yes	always	yes	n	hca				yes	always				gp																	yes	between one and five years ago	very	somewhat	somewhat	excellent	fair	good	fair	disagree	strongly agree	agree	agree	strongly agree
14	3	gp	29	yes		yes	sometimes	yes	hca					yes	often	nhs hospital			gp																	yes	between one and five years ago	somewhat	somewhat	somewhat	excellent	fair	good	good	disagree	agree	agree	agree	agree
174	52	gp		no	3	yes	sometimes	yes	n	hca				yes	always				gp																	yes	between one and five years ago	somewhat	not at all	very	good	fair	good	fair	disagree	agree	disagree	disagree	disagree
141	43	gp	7	yes		yes	sometimes	yes	hca					yes	often	nhs hospital			gp																	no		very	somewhat	very	good	fair	good	good	disagree	agree	disagree	disagree	agree
115	39	gp	16	no	4	yes	often	no																	another nhs gp practice			yes	always				gp			yes	between one and five years ago	very	somewhat	somewhat	excellent	fair	fair	fair	strongly disagree	agree	not sure	not sure	agree
103	35	gp		no	2.5	yes	always	yes	n					yes	often	nhs hospital			gp																	yes	less than one year ago	very	very	somewhat	good	fair	good	good	disagree	agree	agree	agree	agree
99	34	gp	25	no	2.5	yes	often	yes	n					yes	always				gp																	yes	less than one year ago	very	not at all	somewhat	good	good	good	good	disagree	agree	disagree	disagree	agree
142	43	gp	11	no	2	yes	sometimes	yes	n	hca				yes	always				gp																			very	somewhat	very	good	fair	good	excellent	not sure	agree	not sure	not sure	agree
351	35	n	38	yes		yes	always	yes	gp	n				yes	always				gp																	no		very	very	very	excellent	fair	fair	fair	agree	strongly agree	strongly agree	strongly agree	agree
119	39	gp	29	no	3	yes	often	no																	another nhs gp practice			yes	sometimes	another nhs gp practice	nhs hospital		gp			no		very	somewhat	somewhat	good	fair	good	good	disagree	agree	agree	not sure	agree
410	39	n	14	yes		yes	often	no																	another nhs gp practice			no							another nhs gp practice	yes	more than five years ago	very	very	somewhat	excellent	fair	fair	poor	not sure	agree	agree	not sure	not sure
352	35	n	28	no	1	yes	often	yes	n					yes	often	nhs hospital			gp																	yes	more than five years ago	very	very	somewhat	good	poor	fair		agree	strongly agree	strongly agree	strongly agree	strongly agree
230	21	gp	7	no		yes	sometimes	yes	np	hca				yes	often	don't know			gp																	no		very	somewhat	somewhat					strongly agree	strongly agree	strongly agree	agree	strongly agree
12	2	gp	10	yes		yes		yes	n	hca				yes	always				gp																	yes	between one and five years ago	very	not at all	somewhat	good	good	good	good	disagree	agree	not sure	not sure	not sure
108	37	gp	22	yes		yes	always	yes	n	hca				yes	always				gp																	yes	between one and five years ago	very	very	very	excellent	good	excellent	excellent	disagree	agree	disagree	strongly disagree	agree
369	16	n	30	no	5	yes	always	yes	hca					yes	always				gp																	no		very	not at all	not at all	excellent	non-existent	non-existent	good	disagree	strongly disagree	strongly disagree	strongly disagree	strongly disagree
377	42	np	20	no	4	yes	often	yes	np	n	hca			yes	always				gp																	yes	more than five years ago	very	very	not at all	excellent	poor	poor	poor	not sure	strongly agree	strongly agree	strongly agree	strongly agree
127	41	gp	32	yes		yes	often	yes	n					yes	always				gp																	yes	more than five years ago	very	very	very	good	good	good	good	strongly disagree	agree	disagree	not sure	agree
365	25	np	30	no	3	yes	always	yes	np	n	hca			yes	always				gp	np																yes	between one and five years ago	very	very	very	excellent	fair	good	fair	agree	agree	not sure	not sure	strongly agree
415	26	np	13	yes		yes	always	yes	np	n	hca			yes	often	nhs hospital			gp																	yes	more than five years ago	very	very	somewhat	good	fair	fair	poor	not sure	agree	agree	agree	agree
77	26	gp	34	no	4	yes	often	yes	n	hca				yes	always				gp																	yes	more than five years ago	very	somewhat	very	excellent	excellent	excellent	excellent	strongly disagree	agree	strongly disagree	strongly disagree	agree
63	21	gp	9	yes		yes	always	yes	np	n	hca			yes	always				gp																	yes	more than five years ago	very	very	very	excellent	good	excellent	excellent	strongly disagree	strongly agree	strongly disagree	strongly disagree	strongly agree
376	55	n	33	no	4	yes	always	no																	another nhs gp practice			yes	don't know	another nhs gp practice			gp			no		very	not at all	not at all	good	non-existent	non-existent	non-existent	agree	agree	agree	not sure	agree
25	4	gp	29	yes		yes	often	yes	gp	n	hca			yes	always				gp																	no		very	somewhat	very	excellent	good	excellent	good	disagree	agree	disagree	agree	agree
435	56	n	21	no	4	yes	always	no																	another nhs gp practice	private health care provider		yes	always				gp			no		somewhat	very	not at all	excellent	fair	fair	non-existent	strongly agree	strongly agree	strongly agree	strongly agree	not sure
132	41	gp		yes		yes	sometimes	yes	n					yes	often	another nhs gp practice			gp																	no		somewhat	very	somewhat	good	good	good	good	disagree	agree	agree	not sure	strongly agree
418	57	n	42	no	5	yes	sometimes	no																	other: walk in centre			yes	don't know	nhs hospital			gp			no		very	not at all	not at all	excellent	poor	poor	good	disagree	disagree	disagree	agree	disagree
399	34	n	18	no	3	yes	always	yes	n	hca				yes	always				gp	n	hca															yes	between one and five years ago	very	very	somewhat	excellent	fair	good	poor	strongly disagree	strongly agree	strongly agree	strongly agree	strongly agree
153	45	gp	23	yes		yes		yes	n					yes	always				gp	n																yes	less than one year ago	very	somewhat	very	excellent	good	excellent	good	disagree	disagree	disagree	disagree	disagree
74	25	gp	17	no	3	yes	often	yes	gp	np	n	hca	other: gp trainees	yes	always				gp	np	n															no		very	very	very	good	good	excellent	good	not sure	strongly agree	disagree	disagree	strongly agree
304	13	np	9	yes		yes	always	yes	np	n	hca			yes	always				gp	np																yes	between one and five years ago	very	very	somewhat	excellent	good	good	good	disagree	strongly agree	not sure	agree	strongly agree
383	3	np	33	yes		yes	often	yes	np	n	hca			yes	rarely	nhs hospital			gp																	no		very	very	not at all	excellent	poor	fair	poor	disagree	strongly agree	agree	agree	agree
40	7	gp	28	yes		yes	sometimes	yes	gp	n	hca			yes	often	other: myself			gp																	yes	between one and five years ago	somewhat	somewhat	somewhat	good	poor	good	fair	not sure	strongly agree	agree	agree	agree
158	47	gp	19	yes		yes	often	no																	another nhs gp practice	other: arrange through aqp		yes	always				gp			yes	more than five years ago	very	not at all	somewhat	good	good	good	good	disagree	strongly agree	agree	agree	strongly agree
50	12	gp	26	yes		yes	often	yes	n	hca				yes	often	nhs hospital			gp																	yes	between one and five years ago	very	somewhat	somewhat	excellent	fair	good	good	disagree	agree	agree	agree	agree
427	12	n	32	yes		no		yes	n	hca				yes	always				gp																	yes	more than five years ago	very	very	somewhat	good	good	good	good	disagree	agree	agree	agree	agree
135	43	gp	30	no	3	yes	often	yes	hca					yes	always				gp																	no		somewhat	somewhat	somewhat	good	good	good	good	disagree	agree	disagree	disagree	agree
537	42	hca	11	yes		yes	sometimes	yes	n	hca				no									nhs hospital													no		somewhat	very	not at all	good	non-existent	fair	non-existent	strongly agree	strongly agree	strongly agree	strongly agree	strongly agree
220	51	gp	14	no	3.5	yes	always	yes	n	hca				yes	always				gp																	yes		very	not at all	very	excellent	excellent	excellent	excellent	strongly disagree	strongly disagree	strongly disagree	strongly disagree	strongly disagree
509	62	hca	7	no	4	yes	often	yes	np	n	hca			yes	often	nhs hospital			gp																	yes	between one and five years ago	somewhat	very	not at all	good	poor	fair	good	agree	strongly agree	agree	strongly agree	strongly agree
118	39	gp	29	no	3	yes	often	no																	another nhs gp practice			no							another nhs gp practice	no		very	somewhat	somewhat	good	fair	good	fair	not sure	strongly agree	agree	strongly agree	strongly agree
133	42	gp	7	no	2	yes	often	yes	hca					yes	always				gp																	yes	more than five years ago	somewhat	somewhat	very	excellent	good	excellent	good	strongly disagree	strongly agree	strongly disagree	strongly disagree	agree
201	63	gp	7	no	4	yes	often	yes	n					yes	often	nhs hospital			gp																	yes	between one and five years ago	somewhat	somewhat	somewhat	good	fair	good	good	disagree	agree	disagree	disagree	agree
181	56	gp				yes	sometimes	no																	another nhs gp practice			yes	sometimes				gp			yes	between one and five years ago	very	not at all	not at all	excellent	fair	good	fair
436	56	n	30	no	5	yes	often	no																	other: through primary care services			yes	always				gp			no		very	not at all	not at all	excellent	non-existent	non-existent	good	disagree	strongly disagree	strongly disagree	strongly disagree	strongly disagree
394	45	np	35	yes		yes	always	yes	np	n	hca			yes	always				gp	np	n															yes	less than one year ago	very	very	very	good	fair	good	good	disagree	strongly agree	agree	agree	strongly agree
214	3	gp	13	no	2.5	yes	sometimes	yes	n					yes	always				gp																	no		very	very	very	good	fair	good	fair	disagree	strongly agree	strongly agree	strongly agree	strongly agree
38	6	gp	34	no	3	yes	always	yes	hca					yes	always				gp																	yes	less than one year ago	very	very	very	excellent	good	excellent	good	disagree	agree	not sure	not sure	agree
353	35	n	20	no	4	yes	often	yes	gp	n				yes	always				gp																	no		somewhat	very	not at all	good	poor	poor	poor	strongly agree	strongly agree	strongly agree	strongly agree	strongly agree
388	3	np	30	no	2.5	yes	always	yes	np	n	hca			yes	often	nhs hospital			gp	np																yes	less than one year ago	very	very	somewhat	excellent	excellent	good	fair	strongly disagree	strongly agree	strongly agree	strongly agree	strongly agree
159	48	gp	28	no	2.5	yes	often	yes	hca					yes	don't know	nhs hospital			gp																	yes	between one and five years ago	very	somewhat	somewhat	good	fair	good	good	not sure	agree	agree	agree	agree
306	1	np	28	no	4	yes	often	yes	np	n	hca			yes	always				gp																	yes	more than five years ago	very	very	not at all	good	poor	poor	poor	not sure	agree	agree	agree	agree
505	1	hca	1	no	4	yes	often	yes	np	n	hca			yes	always				gp																	yes	less than one year ago	somewhat	very	somewhat	fair	fair	fair	fair	agree	agree	agree	agree	agree
362	24	n	8	no	4	yes	often	yes	n	hca				yes	often	another nhs gp practice	nhs hospital		gp	n																no		very	very	somewhat	excellent	good	good	fair	agree	strongly agree	strongly agree	strongly agree	strongly agree
527	59	hca	11	no	2	yes	sometimes	yes	hca					yes	don't know	nhs hospital			gp				nhs hospital													yes	more than five years ago	somewhat	very	not at all	fair	non-existent	non-existent	non-existent	strongly agree	agree	agree	agree	agree
336	48	n	30	no	4	yes	often	yes	n	hca				yes	don't know	nhs hospital			gp																	no		very	very	not at all	good	poor	poor	poor	agree	strongly agree	strongly agree	strongly agree	strongly agree
347	43	n	16	no	3	yes	often	yes	n	hca				yes	always				gp																	yes	more than five years ago	very	very	somewhat	good	non-existent	poor	non-existent	disagree	strongly agree	agree	agree	not sure
184	56	gp	11	no	3	yes	often	no																	another nhs gp practice			yes	often	nhs hospital			gp			yes	between one and five years ago	very	somewhat	very	excellent	good	good	good	disagree	agree	agree	not sure	agree
561	30	hca	4	no	2	yes	often	no																	another nhs gp practice	other: don't know which practice I would have to ask reception on that day			don't know	don't know			don't know		don't know	no		very	not at all	not at all	fair	non-existent		non-existent	strongly agree	strongly agree	strongly agree	strongly agree	strongly agree
217	45	gp	6	yes		yes	always	yes	n	hca				yes	sometimes	nhs hospital			gp	np																no		very	somewhat	very	good	good	good	good	agree	agree	agree	not sure	agree
70	24	gp	7	yes		yes	often	yes	n	hca				yes	often	nhs hospital			gp																	yes	less than one year ago	very	somewhat	very	excellent	excellent	excellent	excellent	disagree	disagree	disagree	disagree	disagree
414	67	np	26	no	5	yes	always	no																	other: aqp services			no							other: aqp service	yes	more than five years ago	very	very	not at all	excellent	poor	non-existent	non-existent	strongly disagree	strongly agree	strongly agree	strongly agree	strongly agree
171	51	gp	22	yes		yes	often	yes	n	hca				yes					gp																	yes	between one and five years ago	very	somewhat	very	excellent	good	excellent	excellent	disagree	disagree	disagree	disagree	strongly agree
162	48	gp		no	3	yes	often	yes	np	n	hca			yes	always				gp	np																no		very	somewhat	somewhat	excellent	poor	good	good	disagree	strongly agree	agree	strongly agree	strongly agree
167	51	gp	20	yes		yes	often	yes	hca					yes	always				gp																	yes	between one and five years ago	somewhat	very	very	fair	good	excellent	excellent	disagree	disagree	disagree	disagree	disagree
314	51	n	23	yes		yes	sometimes	yes	n					yes	often	nhs hospital			gp																	yes	more than five years ago	somewhat	very	somewhat	good	fair	fair	fair	agree	agree	agree	agree	strongly agree
545	3	hca	8	no		yes	sometimes	yes	np	n	hca			yes	always				gp																	no		somewhat	very	not at all	good	fair	poor	non-existent	strongly agree	strongly agree	agree	strongly agree	strongly agree
21	3	gp	20	yes		yes	often	yes	n	hca				yes	always				gp																	no		very	very	very	good	good	good	good	strongly disagree	strongly disagree	strongly disagree	strongly disagree	strongly disagree
363	24	n	15	yes		yes	often	yes	n	hca				yes	always				gp																	yes	more than five years ago	somewhat	somewhat	not at all	good	fair	fair	non-existent	agree	agree	agree	agree	agree
381	2	n	20	no	3	yes	sometimes	yes	n	hca				yes	don't know	nhs hospital			gp																	yes	more than five years ago	very	very	not at all	good	poor	fair	fair	agree	agree	agree	agree	agree
358	41	n	19	no	2	yes	sometimes	yes	n					yes	often	another nhs gp practice	nhs hospital	private health care provider	gp																	no		somewhat	somewhat	not at all	good	poor	poor	non-existent	strongly agree	strongly agree	strongly agree	strongly agree	strongly agree
371	5	np	17	yes		yes	always	yes	n	hca				yes	sometimes	nhs hospital			gp																	no		very	very	not at all	excellent	poor	poor	non-existent	strongly disagree	strongly agree	strongly agree	strongly agree	strongly agree
136	43	gp	20	yes		yes	sometimes	yes	hca					yes	always				gp																	no		very	very	very	excellent	fair	excellent	excellent	not sure	strongly agree	not sure	strongly agree	strongly agree
372	5	n	16	no	4.5	yes	sometimes	yes	n	hca				yes	always				gp	np																no		very	very	not at all	good	poor	poor	non-existent	disagree	disagree	disagree	agree	strongly disagree
54	14	gp	11	yes		yes	always	yes	hca					yes	sometimes	other: ecg interpretation services			gp																	yes		very	somewhat	very	good	good	good	good	not sure	agree	not sure	not sure	agree
395	45	np	10	yes		yes	often	yes	gp	np	n	hca		yes	often	nhs hospital	private health care provider		gp	np																yes	between one and five years ago	very	very	very	excellent	good	good	good	disagree	agree	agree	agree	agree
419	57	n	28	no	2.5	yes	always	no																	other: walk in centre			yes	always				gp			yes	more than five years ago	very	somewhat	not at all	good	poor	poor	poor	agree	strongly agree	strongly agree	strongly agree	strongly agree
223	29	gp	10	yes		yes	often	yes	np	n				yes	always				gp																	no		somewhat	not at all	somewhat	fair	fair	fair	non-existent	disagree	strongly agree	strongly agree	strongly agree	strongly agree
373	5	n	37	yes		yes	often	yes	n	hca				yes	sometimes	nhs hospital			gp																	yes	more than five years ago	somewhat	somewhat	not at all	good	fair	fair	poor	agree	agree	agree	agree	agree
411	11	np	23	no	4	yes	always	no																	another nhs gp practice			yes	always				gp	np		yes	between one and five years ago	very	very	very	excellent	fair	excellent	good	strongly disagree	disagree	strongly agree	strongly agree	strongly agree
163	48	gp	9	no	3	yes	often	yes	np	n	hca			yes	always				gp																	no		very	not at all	very	good	fair	good	fair	agree	strongly agree	agree	agree	strongly agree
186	57	gp	11	yes		yes	sometimes	no																	another nhs gp practice	nhs hospital	private health care provider	yes	always				gp			yes	between one and five years ago	very	somewhat	very	good	good	good	good	not sure	agree	not sure	not sure	not sure
232	48	gp	8	no	4	yes	often	yes	n					yes	often	private health care provider			gp																	yes	between one and five years ago	very	somewhat	somewhat	excellent	good	fair	good	disagree	strongly agree	strongly agree	strongly agree	strongly agree
207	48	gp	8	no	2	yes	often	yes	np	n	hca			yes	always				gp	np																yes	between one and five years ago	somewhat	somewhat	somewhat	good	fair	good	good	strongly agree	strongly agree	strongly agree	strongly agree	strongly agree
129	41	gp	25	no	4	yes	often	yes	n					yes	sometimes	nhs hospital			gp																	yes	less than one year ago	very	not at all	somewhat	excellent	good	good	good	strongly disagree	strongly disagree	not sure	not sure	not sure
58	16	gp		yes		yes	often	yes	np	n	hca			yes	always				gp																	no		very	very	very	excellent	fair	excellent	excellent	disagree	strongly agree	disagree	not sure	strongly agree
175	52	gp	23	no		no	rarely	yes	n	hca				yes	often	nhs hospital			gp																	yes	between one and five years ago	very	somewhat	very	excellent	good	good	good	disagree	agree	disagree	disagree	agree
66	23	gp		yes		yes	always	yes	n					yes	rarely	nhs hospital			gp																	yes	between one and five years ago	very	very	very	excellent	excellent	excellent	excellent	strongly agree	strongly agree	strongly agree	strongly agree	strongly agree
143	43	gp	36	no	2.5	yes	often	yes	n					yes	always				gp																	yes	more than five years ago	very	very	very	excellent	good	excellent	good	strongly disagree	agree	disagree	disagree	agree
37	6	gp	24	yes		yes	often	no																	other: primary care services			yes	always				gp			no		very	very	very	good	good	good	fair	agree	agree	agree	agree	agree
23	3	gp	10	no	3	yes	often	yes	n	hca				yes	always				gp																	no		very	not at all	very	excellent	fair	good	fair	disagree	agree	disagree	disagree	agree
69	24	gp	7	no	3	yes	often	yes	n	hca				yes	always				gp																	yes	between one and five years ago	very	very	somewhat	good	good	good	good	disagree	agree	agree	not sure	agree
309	1	np	17	no	4	yes	sometimes	yes	np	n	hca			yes	don't know	don't know			gp																	yes	between one and five years ago	very	very	not at all	good	fair	fair	poor	disagree	strongly agree	strongly agree	strongly agree	strongly agree
88	30	gp	30	yes		yes	sometimes	no																	another nhs gp practice			yes	rarely	other: computer interpretation			gp			yes	more than five years ago	very	very	somewhat	good	good	good	poor	disagree	not sure	not sure	strongly agree	strongly agree
432	30	n	8	yes		yes	often	no																	another nhs gp practice	nhs hospital		yes	sometimes	nhs hospital			gp			yes	between one and five years ago	very	somewhat	somewhat	good	fair	fair	fair	agree	agree	agree	agree	strongly agree
199	63	gp	25	no	4	yes	often	yes	n	hca				yes	always				gp																	no		somewhat	not at all	very	good	fair	good	fair	not sure	strongly agree	agree	strongly agree	strongly agree
349	43	n	14	no	3	yes	always	yes	n	hca				yes	don't know	nhs hospital			gp																	yes	more than five years ago	very	very	not at all	excellent	non-existent	non-existent	non-existent	strongly disagree	strongly agree	strongly agree	strongly disagree	strongly disagree
194	62	gp	18	yes		yes	often	yes	n					yes	often	nhs hospital	other: ambulance staff		gp																	no		very	somewhat	very	good	good	good	fair	agree	disagree	disagree	disagree	disagree
154	46	gp	38	yes		yes	often	no																	another nhs gp practice			yes	always				gp	np		yes	more than five years ago	very	somewhat	very	good	good	good	good	not sure	agree	disagree	disagree	agree
122	40	gp	14	yes		yes	often	yes	np					yes	always				gp																	yes	between one and five years ago	very	somewhat	very	excellent	fair	excellent	good	disagree	agree	disagree	disagree	agree
522	43	hca		no	2	yes	always	yes	hca					yes	always				gp																	no		very	very	not at all	excellent	non-existent	non-existent	non-existent
421	50	n	15	yes		yes	always	yes	n	hca				yes	always				gp
320	63	n	40	no	5	yes	often	yes	n	hca				yes	sometimes	nhs hospital			gp																	yes	more than five years ago	very	very	not at all	excellent	excellent	fair	poor	agree	strongly agree	agree	agree	agree
98	34	gp	27	no	2	yes	often	yes	n					yes	sometimes	nhs hospital			gp																	yes	between one and five years ago	very	very	somewhat	good	fair	fair	fair	disagree	strongly agree	agree	agree	agree
328	48	n	19	yes		yes	sometimes	yes	np	n	hca			yes	always				gp																	no		very	very	somewhat	excellent	poor	fair	non-existent	strongly agree	strongly agree	strongly agree	strongly agree	strongly agree
179	55	gp	26	yes		yes	always	no																	another nhs gp practice			yes	often	another nhs gp practice	other: automated ecg machine		gp			no		very	not at all	somewhat	good	fair	fair	poor	strongly agree	strongly agree	strongly agree	strongly agree	strongly agree
510	63	hca		no	4	yes	often	yes	np	hca				yes	don't know	don't know			gp																	no		somewhat	very	not at all	fair	non-existent	non-existent	non-existent	agree	agree	agree	agree	agree
112	38	gp		yes		yes	often	yes	n	hca				yes	always				gp																	no		somewhat	not at all	somewhat	good	poor	fair	fair	strongly agree	strongly agree	strongly agree	strongly agree	strongly agree
152	45	gp		yes		yes	often	yes	hca					yes	always				gp																	no		very	not at all	somewhat	excellent	good	good	fair	strongly agree	strongly agree	strongly agree	strongly agree	strongly agree
125	40	gp	21	no	3.5	yes	often	yes	np	n	hca			yes	sometimes	nhs hospital			gp																	yes	between one and five years ago	very	somewhat	very	excellent	fair	excellent	good	strongly disagree	not sure	disagree	disagree	not sure
431	21	n	7	yes		yes	always	yes	hca					yes	always				gp																	no		very	very	somewhat	excellent	good	fair	fair	agree	agree	agree	agree	agree
157	47	gp	20	yes		yes	always	no																	another nhs gp practice			yes	always				gp			yes	more than five years ago	very	somewhat	very	excellent	fair	good	good	disagree	agree	disagree	agree	agree
146	43	gp	29	no	4	yes	sometimes	yes	n	hca				yes	sometimes	nhs hospital			gp																	yes	more than five years ago	very	not at all	very	excellent	fair	excellent	good	disagree	not sure	disagree	disagree	not sure
422	46	np	49	no	3	yes	often	no																	another nhs gp practice	private health care provider		yes	often	nhs hospital			gp	np		yes	between one and five years ago	very	very	very	excellent	excellent	excellent	excellent	disagree	disagree	disagree	disagree	disagree
562	37	hca	4	yes		yes	always	yes	n	hca				yes	always				gp																	no		very	very	not at all	excellent	non-existent	non-existent	non-existent	strongly agree	strongly agree	not sure	strongly agree
185	57	gp	10	yes		yes	often	yes	hca					yes	always				gp																	no		very	somewhat	very	good	fair	good	good	not sure	strongly agree	agree	not sure	strongly agree
361	24	n	39	no	4	yes	often	yes	n	hca				yes	always				gp	n																yes	more than five years ago	very	very	very	excellent	good	excellent	non-existent	disagree	agree	disagree	disagree	agree
534	5	hca	30	no	5	yes	sometimes	yes	n	hca						don't know			gp																	no		somewhat	somewhat	not at all						agree	agree	agree	agree
359	41	n	36	no	2	yes	often	yes	n					yes	don't know	don't know			gp																	no		somewhat	very	somewhat	fair	fair	fair	poor	strongly agree	strongly agree	strongly agree	strongly agree	strongly agree
82	65	gp	25	yes		yes	often	yes	hca					yes	always				gp																	yes	less than one year ago	very	very	very	good	good	excellent	excellent	not sure	disagree	disagree	disagree	not sure
382	2	n	14	no	2	yes	often	yes	n	hca				yes	always				gp																	yes	between one and five years ago	very	very	not at all	excellent	fair	poor	poor	not sure	agree	agree	agree	agree
518	48	hca	26	yes		yes	always	yes	np	hca				yes	always				gp	np																yes	less than one year ago	very	very	not at all	excellent	non-existent	poor	non-existent	strongly disagree	strongly agree	agree		strongly agree
79	26	gp	25	yes		yes	often	yes	n	hca				yes	always				gp																	yes	between one and five years ago	very	somewhat	very	good	good	good	good	disagree	agree	disagree	agree	agree
528	24	hca	10	no	5	no		yes	n	hca				yes	sometimes	nhs hospital			gp	n																no		not at all	very	not at all	poor	non-existent	non-existent	non-existent	agree	disagree	not sure	not sure	not sure
221	29	gp	10	yes		yes	often	yes	np	hca				yes	often	don't know			gp																	no		very	not at all	somewhat	good	fair	fair	fair	disagree	agree	agree	agree	agree
302	17	n	45	no	4	yes	often	yes	np	n	hca			yes	often				gp	np																no		very	somewhat	not at all	excellent	poor	poor	fair	disagree	agree	agree	agree	agree
341	48	n	35	yes		yes	always	yes	n	hca				yes	often	nhs hospital			gp																	no		very	very	not at all	excellent	non-existent	poor	good	strongly disagree	strongly agree	strongly agree	strongly agree	strongly agree
508	51	hca	10	yes		yes	sometimes	yes	n	hca				no									other: gp	don't know												no		somewhat	very	not at all	good	fair	fair	poor	strongly agree	strongly agree	strongly agree	not sure	agree
156	47	gp	14	no	4	yes	often	no																																	excellent	good	good	good	disagree	disagree	disagree	disagree	agree
193	62	gp	23	no	2	yes	sometimes	yes	n	hca				yes	always				gp																	no		very	somewhat	very	good	fair	good	good	not sure	agree	disagree	disagree	agree
350	43	n	18	no	3	yes	often	yes	n	hca				yes	often	nhs hospital			gp																	yes	more than five years ago	very	very	somewhat	good	non-existent	fair	non-existent	disagree	agree	agree	agree	not sure
407	32	n	30	yes		yes	sometimes	yes	n					yes	sometimes	nhs hospital			gp																	yes	between one and five years ago	very	very	very	excellent	good	good	good	strongly agree	strongly agree	strongly agree	strongly agree	strongly agree
413	18	n	14	no		yes	sometimes	yes	n	hca				yes	often	don't know			gp																	yes	more than five years ago	somewhat	very	very	good	fair	good	fair	disagree	agree	disagree	disagree	agree
417	29	n	9	yes		no		no																	nhs hospital			no							nhs hospital	no		somewhat	somewhat	somewhat	good	poor	fair	non-existent	agree	agree	agree	agree	agree
356	41	n	25	no	3	yes	often	yes	n	hca				yes	sometimes	nhs hospital			gp																	no		very	very	not at all	good	poor	poor	poor	strongly agree	strongly agree	strongly agree	agree	strongly agree
502	14	hca	10	no	5	yes	always	yes	gp	n	hca			yes	sometimes	another nhs gp practice	nhs hospital	private health care provider	gp																	no		very	very	somewhat	good	poor	good	non-existent	strongly agree	strongly agree	strongly agree	strongly agree	strongly agree
3	1	gp	14	yes		yes	often	yes	n	hca				yes	always				gp																	no		very	somewhat	very	good	good	excellent	good	disagree	strongly agree	strongly agree	strongly agree	strongly agree
420	50	np	35	yes		yes	always	yes	np	n	hca			yes	always				gp																	yes	between one and five years ago	very	very	somewhat	excellent	poor	fair	poor	strongly disagree	agree	agree	agree	strongly agree
134	42	gp		no	3	yes	sometimes	yes	np	n	hca			yes	often	nhs hospital			gp																	no		very	not at all	somewhat	good	poor	fair	good	disagree	strongly agree	not sure	agree	strongly agree
529	25	hca	1	no	3	no		no																	other: we have a 10 lead ecg											no					excellent	non-existent	non-existent	non-existent	disagree	agree	agree	agree
340	48	n	34	yes		yes	often	yes	n	hca				yes	sometimes	nhs hospital	other: out of this NEMS provider to notts		n																	yes	more than five years ago	very	very	very	good	good	good	good	agree	agree	agree	agree	agree
515	48	hca	20	no		yes	sometimes	yes	hca						often	nhs hospital			gp	other:ecp																no		somewhat	very	somewhat	excellent	good	fair	non-existent	agree	agree	agree	not sure	agree
511	48	hca	23	no	3	yes	sometimes	yes	n	hca				yes	often	nhs hospital			gp	np																no		not at all	very	not at all	fair	poor	poor	non-existent	strongly agree	strongly agree	strongly agree	strongly agree	strongly agree
84	67	gp	35	yes												another nhs gp practice			gp																	no		very	somewhat	somewhat	excellent	good	fair	excellent	agree	strongly agree	strongly agree	strongly agree	strongly agree
43	8	gp	15	no	4	yes	often	yes	n	hca				yes	always				gp																	yes	between one and five years ago	somewhat	very	somewhat	excellent	fair	good	good	strongly agree	strongly agree	strongly agree	strongly agree	strongly agree
75	26	gp	26	yes		yes	often	yes	n	hca				yes	often	nhs hospital			gp	np																yes	more than five years ago	very	very	very	good	good	good	good	agree	agree	agree	not sure	agree
206	48	gp	14	no	3	yes	always	yes	n					yes	don't know	nhs hospital			gp																	yes	less than one year ago	very	somewhat	very	excellent	good	good	good	disagree	not sure	disagree	disagree	disagree
331	48	np	42	yes		yes	often	yes	hca					yes	rarely	nhs hospital			gp																	no		very	somewhat	not at all	excellent	poor	poor	fair	disagree	strongly agree	strongly agree	agree	agree
81	26	gp	14	no	2	no		yes	np	n	hca			yes	often	nhs hospital	private health provider		gp																	no		somewhat	not at all	somewhat	good	fair	good	fair	agree	strongly agree	agree	agree	strongly agree
17	3	gp	30	no	3	yes	often	yes	n					yes	rarely	nhs hospital	private health provider		gp																	yes	more than five years ago	very	somewhat	very	excellent	fair	good	good	not sure	strongly agree	agree	agree	strongly agree
65	22	gp	30	yes		yes	often	yes	n	hca				yes	sometimes	don't know			gp																	yes	between one and five years ago	very	somewhat	very	good	fair	good	good	agree	agree	not sure	agree	strongly agree
42	8	gp	24	yes		yes	sometimes	yes	np	n	hca			yes	often	nhs hospital			gp																	no		very	very	somewhat	good	fair	good	fair	not sure	strongly agree	agree	not sure	agree
191	60	gp	16	yes		yes	often	yes	np	n				yes	always				gp																	no		very	somewhat	somewhat	good	fair	good	good	agree	agree	not sure	agree	strongly agree
321	47	n	36	no	3	yes	often	yes	n					yes	don't know	nhs hospital			gp																	no		very	very	somewhat	good	poor	fair	fair	not sure	not sure	not sure	not sure	disagree
55	15	gp	22	yes		yes	sometimes	yes	hca					yes	always				gp																	no		somewhat	very	very	good	fair	good	good	not sure	strongly agree	agree	agree	strongly agree
53	13	gp	27	no	2	yes	often	yes	n	hca				yes	always				gp																	yes	more than five years ago	somewhat	somewhat	very	excellent	good	good	good	disagree	not sure	not sure	disagree	not sure
64	22	gp	11	no	4	yes	always	no																	private health care provider			no							don't know	yes	between one and five years ago	very	very	very	good	good	excellent	good	agree	agree	disagree	disagree	agree
506	9	hca	3	yes		no		no																	nhs hospital			no							nhs hospital	no		somewhat	somewhat	not at all	good	non-existent	non-existent	non-existent	strongly agree	strongly agree	strongly agree	strongly agree	strongly agree
563	44	hca	6	yes		yes	always	yes	gp	n	hca			yes	don't know	don't know			gp																	no		very	very		excellent
86	28	gp	35	yes		yes	always	no																	another nhs gp practice			yes	often	nhs hospital			gp			no		very	not at all	somewhat	good	fair	good	good	agree	agree	agree	agree	agree
218	34	gp	8	yes		yes	often	yes	gp	n	hca			yes	always				gp																	yes	between one and five years ago	very	very	very	excellent	excellent	excellent	excellent	strongly disagree	agree	strongly disagree	not sure	agree
45	9	gp	15	yes		yes	often	yes	np	hca				yes	often	nhs hospital			gp	np																no		very	very	very	excellent	good	good	good	agree	agree	agree	agree	agree
311	51	n	20	no	4	yes	often	yes	n	hca				yes	don't know	don't know			gp																	yes	more than five years ago	somewhat	very	not at all	good	poor	poor	poor	not sure	not sure	not sure	not sure	disagree
401	40	n	30	no	4	yes	sometimes	yes	hca					yes	don't know				gp																	no		very	very	not at all	fair	non-existent	non-existent	non-existent	agree	strongly agree	strongly agree	strongly agree	strongly agree
183	56	gp	15	no	3	yes	always	no																				yes	always				gp			yes	between one and five years ago	very	somewhat	very	excellent	good	excellent	excellent	disagree	agree	agree	not sure	agree
228	21	gp	1	no	4	yes	often	yes	np	n	hca			yes	sometimes	nhs hospital	other: ooh		gp																	no		very	not at all	very	good	good	excellent	excellent	disagree	agree	disagree	disagree	agree
343	52	n	17	no	3	yes	often	yes	n	hca				yes	often	don't know			gp	n																yes	between one and five years ago	very	very	somewhat	excellent	fair	good	poor	disagree	agree	disagree	disagree	agree
344	52	n	24	no	2	yes	often	yes	n	hca				yes	don't know	nhs hospital			gp																	no		very	very	somewhat	good	poor	fair	poor	agree	strongly agree	strongly agree	strongly agree	agree
355	41	n	34	yes		no		yes						yes	often	don't know			gp																	no		somewhat	somewhat	not at all	good	poor	poor	poor	not sure	not sure	not sure	agree	not sure
542	2	hca	10	no	4	yes	always	yes	n	hca				yes	don't know	nhs hospital			gp																	yes	between one and five years ago	somewhat	very	not at all	good	fair	good	non-existent	agree	not sure	not sure	not sure	disagree
552	39	hca	31	no	3	yes	always	no																	another nhs gp practice	nhs hospital		yes	don't know	don't know			gp			no		somewhat	not at all	not at all	good	non-existent	non-existent	non-existent	agree	disagree	disagree	disagree	disagree
89	30	gp	32	no	2	yes	always	no																	another nhs gp practice			yes	always				gp			yes	less than one year ago	very	somewhat	somewhat	excellent	fair	fair	fair	strongly agree	strongly agree	strongly agree	agree	agree
346	65	n	36	yes		yes	sometimes	yes	hca					yes	don't know	don't know			don't know																	no		not at all	somewhat	not at all	excellent	fair	poor	poor	strongly agree	strongly agree	strongly agree	strongly agree	strongly agree
428	21	np	19	no		yes	always	yes	np	n	hca			yes	always				gp	np																no		very	very	somewhat	excellent	good	good	fair	disagree	strongly agree	agree	strongly agree	strongly agree
543	2	hca	10	no	3	yes	always	yes	n	hca				yes	don't know	nhs hospital			gp																	yes	between one and five years ago	somewhat	very	not at all	good	fair	good	non-existent	agree	not sure	not sure	not sure	disagree
30	5	gp	22	no	3	yes	always	yes	hca					yes	always				gp																	yes	more than five years ago	very	very	very	excellent	fair	good	fair	strongly disagree	agree	disagree	disagree	agree
31	5	gp	20	no	3.5	yes	always	yes	hca					yes	always				gp																	no		very	not at all	somewhat	excellent	fair	good	good	strongly disagree	agree	disagree	disagree	strongly agree
137	43	gp	17	no	2	yes	often	yes	n	hca				yes	always				gp																	yes	more than five years ago	somewhat	not at all	somewhat	good	fair	good	good	agree	agree	agree	agree	agree
222	29	gp	14	no	2.5	yes	often	yes	n	hca				yes	often	nhs hospital			gp																	yes	between one and five years ago	very	somewhat	very	excellent	good	good	fair	disagree	disagree	disagree	disagree	agree
423	46	n		yes		yes	often	no																	other: any qualified provider			yes	sometimes	private health care provider			gp	np		yes	between one and five years ago	very	very	not at all	good	fair	fair	fair	disagree	strongly agree	strongly agree	agree	strongly agree
116	39	gp	9	no	3.5	yes	often	no																	another nhs gp practice			yes	always				gp			yes	between one and five years ago	very	somewhat	very	good	fair	good	fair	disagree	agree	disagree	not sure	agree
319	62	n	33	no	3	yes	often	yes	n	hca				yes	often	nhs hospital			gp																	yes	more than five years ago	very	very	somewhat	excellent	poor	fair	fair	strongly disagree	strongly agree	strongly agree	strongly agree	strongly agree
396	45	n		no	4	yes	always	yes	np	n	hca			yes	always				gp	np																no		very	very	not at all	excellent	fair	poor	poor	disagree	strongly agree	strongly agree	strongly agree	strongly agree
91	31	gp	38	yes		yes	always	no																	another nhs gp practice	other:		no					gp			yes	more than five years ago	very	somewhat		excellent
305	13	n		yes		yes	always	yes	np	n	hca			yes	often	nhs hospital			gp																	yes	between one and five years ago	somewhat	somewhat	somewhat	excellent	fair	good	good	strongly agree	strongly agree	strongly agree	strongly agree	strongly agree
367	8	n		no		yes	always	yes	n	hca				yes	often	nhs hospital			gp																	yes	more than five years ago	very	very	somewhat	excellent	fair	fair	fair	disagree	strongly agree	agree	agree	strongly agree
554	18	hca	8	no	4	yes	always	yes	n	hca				yes	always				gp																	no		very	very	not at all	excellent	poor	fair	poor	strongly agree	strongly agree	strongly agree	strongly agree	strongly agree
549	4	hca	8	no	4	yes	always	yes	n	hca				yes	always				gp																	no		very	very	somewhat	excellent	poor	fair	poor	strongly agree	strongly agree	strongly agree	strongly agree	strongly agree
86	28	gp	40	yes		yes	always	no																	another nhs gp practice	nhs hospital		yes	always				gp			yes	less than one year ago	very	somewhat	somewhat	good	good	good	fair	agree	agree	agree	agree	agree
504	1	hca	5	no		yes	often	yes	n	hca				yes	often	nhs hospital			gp																			somewhat	very	not at all	fair	poor	poor	poor	strongly agree	strongly agree	strongly agree	strongly agree	strongly agree
[truncated: 11 more columns]
